# Supplementary material for: CAD/CAM Abutments in the Esthetic Zone: A Systematic Review and Meta-Analysis of Soft Tissue Stability
Source: J Clin Med. 2023 Jun 4;12(11):3847. doi: 10.3390/jcm12113847 (PMC10253332; doi:10.3390/jcm12113847)
Supplement: Supplementary file 1 [file jcm-12-03847-s001.zip]

Archive with 1 entries (1 files):
- jcm-2352604-supplementary.pdf
